# Supplementary material for: Rockwool-Based Fertigation Enhances Tea Plant Growth While Mitigating Soil N2O Emissions
Source: Plants (Basel). 2026 Jun 16;15(12):1862. doi: 10.3390/plants15121862 (PMC13306667; doi:10.3390/plants15121862)
Supplement: Supplementary file 1 [file plants-15-01862-s001.zip]

Archive with 1 entries (1 files):
- plants-4324336-supplementary.pdf
